# Supplementary material for: Different Cutibacterium acnes Phylotypes Release Distinct Extracellular Vesicles
Source: Int J Mol Sci. 2022 May 21;23(10):5797. doi: 10.3390/ijms23105797 (PMC9147970; doi:10.3390/ijms23105797)
Supplement: Supplementary file 1 [file ijms-23-05797-s001.zip]

Archive with 1 entries (1 files):
- ijms-1685263-supplementary.pdf
